# Supplementary material for: Evaluating MiRNAs in Blood-Based Liquid Biopsy for Early-Onset Colorectal Cancer Detection: A Systematic Review and Meta-Analysis
Source: Cancers (Basel). 2026 Feb 24;18(5):720. doi: 10.3390/cancers18050720 (PMC12985209; doi:10.3390/cancers18050720)
Supplement: Supplementary file 1 [file cancers-18-00720-s001.zip]

Archive with 1 entries (1 files):
- cancers-4113569-supplementary.pdf
